# Supplementary material for: Placental transcriptome co-expression analysis reveals conserved regulatory programs across gestation
Source: BMC Genomics. 2017 Jan 3;18:10. doi: 10.1186/s12864-016-3384-9 (PMC5209944; doi:10.1186/s12864-016-3384-9)
Supplement: Additional file 2 — Co-expression module gene lists. Comma-seperated values file. This file contains the lists of all the genes in each co-expresion module. (XLSX 85 kb) [file 12864_2016_3384_MOESM2_ESM.xlsx]

## Sheet: Supplementary_Data_File_1.csv
M1	M2	M3	M4	M5	M6	M7	M8	M9	M10	M11	M12	M13
ABCA10	ABCB5	AATK	AATK	ADAT2	AADACL3	ALDH4A1	AATK	ACSL1	ABI3BP	ADIRF	ACER2	ACER3
ABR	ACBD7	ABCA10	ABCA2	ADM5	AHNAK2	ALKBH7	ABCA7	AHSP	ACSL4	ALDH3B2	ANKRD37	ADAM32
ACER3	ADORA2B	ABCA2	ABCA3	ALDH3B2	ANKRD1	ARMC5	ABRACL	AMICA1	ADORA1	ALDH4A1	ARHGEF4	ADAMTSL4
ACSBG2	AGMAT	ABCA3	ABCA7	ALPPL2	ANKRD18A	ARRDC4	ADAM32	AMZ1	ANK1	ALX4	BCL6	ADAT3
ACTR3C	ALG11	ABLIM3	ABCB1	ANKRD20A8P	ASAP3	ARSA	ADAMTSL4	ANGPTL1	ARHGEF6	ARSA	BHLHE40	ADCK5
ACVRL1	ANAPC10	ABR	ABCB4	ANKRD9	ASCL2	C10orf95	ADAT3	AQP9	ASB2	ARTN	BTG2	ADCY4
ADAM21	ANKRD36BP1	ACE	ABCC3	APBA3	ASPHD2	C1orf74	ADCK5	ARHGAP15	ATP5E	C10orf10	C8orf58	ADORA2B
ADAM32	ANP32B	ACSM3	ABLIM3	ASIC3	B3GNT7	C3orf58	AGER	ASMTL	BEX2	C10orf95	CCSAP	AGER
ADAMTS10	ANXA2P2	ACTB	ABR	ATP2A1	C19orf21	C4orf32	AGPAT2	BMI1	C14orf183	C11orf35	CDC42EP5	AKAP2
ADAMTS4	APOBEC3A	ACTG2	ABRACL	ATP8A1	CAPG	CARD16	AHDC1	BTN2A3P	C15orf37	C14orf183	CDO1	ALDH16A1
ADAMTS7	AQP4-AS1	ACTR3C	ACTC1	C10orf54	CD22	CAV2	ALDH16A1	C1orf162	C1orf74	C3orf58	CORO2A	ALDH4A1
ADCK5	ARAP2	ADAM33	ACTG2	C11orf35	CD9	CD40	ALDH3B2	CA1	C6orf57	C4orf32	CPT1C	ALG11
ADCY4	ARIH2OS	ADAMTS10	ACTN1	C14orf182	CHRM5	CD44	ALOXE3	CCR2	CA1	C7orf43	CRH	ALKBH7
AGRN	ATCAY	ADAMTS12	ADAM33	C16orf74	CLDN19	CD58	ANKRD9	CD9	CA12	CA12	FAM120AOS	ANAPC10
AKAP2	ATP5J2	ADAMTS14	ADAMTS14	C17orf66	CLNK	CDC42BPG	AP1S2	CELF2	CAV1	CACFD1	FKBP9L	ANKRD36BP1
ALG11	AXIN2	ADAMTS15	ADAMTS15	C19orf71	COL12A1	CDH11	APBA3	CHRM5	CAV2	CCDC144A	GAPDH	APC2
ANAPC10	BCDIN3D	ADAMTS19	ADAMTS19	C3orf45	CRABP2	CH25H	APC2	CHST15	CD320	CCDC24	GP6	APOO
ANP32B	BCL2L15	ADAMTS4	ADAMTS2	CAMSAP3	CST6	COL28A1	APOO	CLEC5A	CD44	CCDC37	GRHL3	ARAP3
AOC4	BCYRN1	ADAMTS7	ADAMTSL5	CCDC33	DBNDD2	COMTD1	ARAP3	CPED1	CDCA5	CD320	HILPDA	ARHGAP15
APLNR	BDH1	ADAMTSL5	ADARB1	CD101	DIO2	CPED1	ARHGDIA	CXCR2	CDR1	CD80	HK2	ARHGEF1
APOB	BRD7P3	ADARB1	ADCY3	CHCHD10	DUOXA1	CRIP1	ARHGEF1	CXCR6	CFL2	CDH11	HMHA1	ARMC5
APOBEC3A	C17orf96	ADCK5	ADCY4	CLCN2	EGLN3	CTHRC1	ARSA	CYTIP	CHMP4C	CECR2	HSF5	ARSA
APOBEC3F	C18orf21	ADCY3	ADCY5	CLDN9	ESYT3	CUBN	ARVCF	F3	COX17	CITED4	IER3	ASPSCR1
APOE	C19orf35	ADCY4	ADCY9	CLEC18B	FAM174B	EBPL	ASB16-AS1	FCGR3B	CPED1	CMPK2	INHA	ATP5D
APOO	C1orf162	ADCY5	AEBP1	CLEC18C	FAM83E	EFS	ATN1	FCN1	CTHRC1	COMTD1	INHBA	ATP5J
AQP4-AS1	C1orf229	ADCY9	AGER	CLIC3	FAT2	ELTD1	ATP2A1	FGF10	CX3CL1	CRYAB	INHBA-AS1	ATP5J2
ARAP2	C21orf62	AEBP1	AGPAT2	COL11A2	FHL5	ENPP1	AVPR2	FGL2	CXorf57	CTHRC1	INSIG1	B3GNT8
ARAP3	C5orf55	AFAP1L2	AHDC1	DCST2	FHOD3	ETV1	B3GNT8	FPR1	DCN	CTU1	JPH1	BBIP1
ARHGAP4	C6orf123	AFF2	AHRR	DERL3	FLJ23867	EVA1B	BAIAP3	FPR2	DDX3Y	CXCL14	KIAA1984	BCAM
ARHGDIA	C7orf55	AGAP9	AIM1	DNASE1L2	FN1	F13A1	BCAM	GLIPR1	ECM1	CYP4F35P	KIAA1984-AS1	BCAR1
ARHGEF1	CACNG8	AGER	AKAP3	EFHD1	GALNT3	FAM195A	BCAR1	GLT1D1	EIF1AY	DACT2	KRT19	BCDIN3D
ARHGEF15	CCBE1	AGPAT2	AKAP7	ERC2	GALNT6	FAM198B	BCL9L	GPR34	EMP3	DCN	LEP	BET1L
ARHGEF17	CCDC142	AGRN	ANPEP	EVPL	GKN1	FAS	BET1L	HAND2	F3	DHCR24	LIMCH1	BORA
ARHGEF25	CCDC53	AHDC1	APOO	GDPD5	GPRC5A	FKBP7	BGN	HBD	FAM26D	DLX4	LIMD1-AS1	BRAT1
ARHGEF40	CCDC73	AIM1	ARAP3	GGN	HAPLN3	FMOD	BRAT1	HCAR2	FGFRL1	DUSP4	LINC00162	C10orf68
ARL10	CCL5	AKAP7	ARHGAP4	GNB1L	HCAR1	GADD45G	BRCA2	HCAR3	FLNB	EBPL	LOC100129046	C10orf95
ARL5A	CD200	ANAPC10	ARHGDIA	HAPLN1	HLA-G	GPR137	BRICD5	HCST	FZD2	EFS	LOC100505839	C12orf29
ARRDC3	CD33	AOC3	ARHGEF1	HEY2	HN1	GRTP1	BSN	HIST1H4A	GDF6	ELK2AP	LOC100506013	C14orf80
ASMTL-AS1	CD96	AOC4	ARHGEF17	HS3ST3B1	HNRNPA1P33	GUCY1A2	BUB1B	HP	GOT1	EPHB6	LOC154761	C15orf41
ATHL1	CD99	APLNR	ARHGEF6	HSPB1	HUNK	HIST2H3D	C11orf35	IGDCC3	GPR176	EVA1B	LOC344595	C18orf21
ATN1	CDHR3	APOBEC3F	ASB16-AS1	IER5L	IL17RE	HPGDS	C12orf29	IL6ST	GXYLT2	FLT1	MAP3K19	C19orf35
ATP2A3	CDKN2B-AS1	APOO	ATN1	IFI30	IL1R2	HTR1F	C14orf80	ITM2B	HAND2	FRZB	MGAT3	C19orf60
ATP5D	CEACAM22P	ARAP3	ATP1B2	IGF1	IL2RB	ID4	C15orf39	KCNJ15	HIST1H4A	FUT8-AS1	MID1	C21orf62
ATP5J	CMBL	ARHGAP33	ATP2A3	IGSF8	IL8	IL6ST	C19orf60	KDM6A	HIST1H4B	GPR137	MIR210HG	C3orf14
ATP5J2	COL4A5	ARHGAP4	AVPR2	IL17REL	ISM2	IPW	C19orf71	KIAA0319	HLA-DMA	HIST1H1T	MIR365A	C4orf21
ATP6V1E2	COMMD10	ARHGAP6	AXL	IRF7	KCNJ16	LINC00645	C3orf14	LOC100505806	HP	HSD11B2	MTMR4	C4orf32
AXIN2	CPB2-AS1	ARHGDIA	B3GNT8	ISLR	LAIR2	LOC100288778	C4orf21	LOC595101	ITGAL	HSD17B1	MTSS1L	C8orf59
AXL	CRX	ARHGEF1	BAIAP3	KIAA1984-AS1	LAMC2	LOC100506393	C5orf34	LRRK2	KANK2	IFI44L	NDRG1	CACFD1
BAI1	CXADR	ARHGEF10L	BCAR1	KIFC2	LINC00330	LPAR6	C8orf59	MGAM	KDM5D	IFIT3	NPNT	CARD10
BBIP1	CYB561D1	ARHGEF15	BCL9L	KIRREL3	LINC00607	LUM	C9orf172	MIR497HG	KDM6A	KCNK5	NRIP1	CARNS1
BCAM	DMC1	ARHGEF17	BGN	LINC00482	LPAR2	LURAP1	CAMSAP3	MMP19	KIAA0922	KIAA1211	PAPPA2	CCDC106
BCDIN3D	DNAJC27-AS1	ARHGEF25	BIRC5	LINC00656	LTBP1	LURAP1L	CAMTA2	MMP8	LGALS16	KIFC2	PDZD7	CCDC126
BDNF	DONSON	ARHGEF40	BRCA2	LOC100288778	MEDAG	LYPD6	CARNS1	MNDA	LINC00278	LINC00235	PIK3AP1	CCDC142
BET1L	DSG3	ARHGEF6	BRICD5	LOC100505812	MMP12	LYVE1	CASC5	MX2	LINC00312	LINC00645	PKD1L2	CCDC23
BLID	EBAG9	ARL10	BRSK2	LOC283070	NOG	MANEA	CCDC126	NPB	LOC100505806	LOC100131655	PLIN2	CCDC53
BLNK	ELMOD1	ASMTL-AS1	BUB1B	LOC401010	NOTUM	MCTP1	CCDC129	PLA2G4A	LOC595101	LOC389634	PVRL4	CCDC7
BORA	EMB	ATHL1	C10orf131	LOC646471	NTN4	MEST	CCDC138	PLA2G7	LOC643339	LOC646471	RASEF	CCDC73
BRAT1	EMR4P	ATN1	C14orf180	LRRC6	NUAK1	MFSD3	CCDC171	RGS18	LOC644656	LPAR6	RASSF8	CCDC85B
BRD7P3	EPB41L4B	ATP13A4	C15orf39	LYPD5	OSGIN2	MIR4257	CCDC54	RNASE6	LUM	LUM	RDH13	CCDC85C
BZRAP1	EPGN	ATP1B2	C3orf14	MAMDC4	PADI1	NCKAP5	CCDC85C	S100A12	MGC21881	MAD2L2	RNF223	CCL5
C10orf68	EPHA10	ATP2A3	C5orf34	MC1R	PCSK6	NR4A2	CCNA2	S100A8	MICAL2	MC1R	SERHL	CCRL1
C12orf29	ERGIC1	AUNIP	C5orf63	MIR1910	PIPOX	NUDT16L1	CDC42BPG	SCAND1	MIR1281	MFSD12	SERPINB9	CD58
C12orf45	EXD1	AVPR2	C7	MIR324	PKHD1	PAMR1	CDC42EP1	SELL	MLC1	MFSD3	SFXN3	CD82
C15orf41	FAM109B	AXL	C9orf172	MIR612	PLA2G7	PCDH18	CDHR5	SERPINA1	MPEG1	MIR27A	SH3BP5	CDC42BPG
C15orf48	FAM227A	BAHCC1	CACNA1H	MKNK2	PLAC8	PCNXL2	CDK1	SIGLEC5	MTHFS	MIR4257	SH3BP5-AS1	CELSR3
C18orf21	FAM74A1	BAI1	CAHM	MROH6	PRG2	PDE4B	CDKN3	SLC4A7	MX2	MIR4523	SH3PXD2A	CENPQ
C18orf54	FAM74A3	BAIAP3	CAMTA2	MTRNR2L1	PRUNE2	PDE4D	CDR2L	SNORA26	MXRA5	MSR1	SIGLEC6	CKS2
C19orf35	FLJ30403	BBOX1	CARD18	MTRNR2L10	PTGER3	PEAK1	CENPE	SRPX	MYBPH	MX2	SLC24A2	CLEC12A
C19orf60	FLJ42102	BCAM	CASC5	MTRNR2L6	PTGES	PGAP3	CENPK	SYTL5	MYH14	NAPSA	SLC44A3	CLIC2
C1orf114	FLJ46361	BCAR1	CASKIN2	MTVR2	PTK2B	PKP3	CENPQ	TDRD6	MYO1G	NOX5	SNORD12	CMC4
C1orf162	FPGT	BCL6B	CASZ1	NDOR1	PYCR1	PLEKHH2	CEP55	TGFA	NCRNA00185	NOXO1	SPAG4	COMMD10
C20orf111	FRK	BCL9L	CCDC126	NEURL	REPS2	PLSCR4	CIC	TGFB2	NEDD9	NUDT8	SYDE1	COMTD1
C21orf62	FRMD6-AS1	BDNF	CCDC138	NFE2	SAA1	PNMT	CMC4	TLR2	NPB	OAS2	SYNPO2L	COX7B
C21orf91-OT1	GATM-AS1	BRCA2	CCDC15	NIPAL4	SERPINE1	PRSS8	COMMD8	TMEM71	OIP5	PGAP3	TMEM74B	COX7C
C2orf88	GGT8P	BSN	CCDC150	NS3BP	SERPINE2	PTPRD	COX7B	TNFSF8	OTUB2	PGF	TNNT1	CROCC
C3orf14	GH1	BZRAP1	CCDC171	P2RY2	SFRP1	PWWP2B	CP	UCA1	PAN3-AS1	PIP5KL1	TRIM14	CROCCP2
C5orf55	GLCCI1	C10orf131	CCDC34	PABPC5	SLC12A8	RELL2	CPZ	VNN1	PCDH11Y	PKP3	VDR	CXorf23
C7orf53	GOLGA6L1	C11orf63	CCDC54	PAQR7	SLC43A3	RGPD2	CROCC	ZNF688	PLEKHH2	PNMT	WDR60	CYB561D1
C8orf59	GOLGA6L6	C15orf39	CCNA2	PGC	SOX4	RHBDD3	CSTA	ZNF836	PMAIP1	PRR5	WDR86-AS1	D2HGDH
CABP4	GPR111	C15orf48	CD276	PHLDA3	SYT8	RPS10P7	CXCR5		PPP1R3F	RELL2	ZNF175	DACT2
CACFD1	GPR141	C18orf54	CD37	PKMYT1	TAC3	SAMD5	D2HGDH		PRKY	RHBDD3	ZNF860	DDT
CAMK4	GREB1	C19orf80	CDC25C	PKP3	TCF7L2	SCN11A	DACT2		PSG1	SAMD9L		DGKQ
CAMTA2	GTF2H2C	C1orf114	CDC42EP1	PRAF2	TDRD6	SMCR7	DDX60		RASSF2	SDSL		DOCK10
CARNS1	GUCA1B	C20orf111	CDC42EP2	PRTFDC1	TIAM2	SNORD113-1	DEPDC1		RMI2	SLC2A4RG		DUXA
CCDC102A	H2AFY2	C20orf112	CDCA2	PWWP2B	TIMP3	SNORD113-2	DGKQ		RNF103-CHMP3	SLC45A4		DYNLL1
CCDC106	HIST1H1B	C22orf26	CDHR5	RASSF7	TNNI2	SNORD113-6	DLGAP5		RPS4Y1	SLFN11		DYNLT3
CCDC126	HIST1H1D	C22orf34	CDIP1	RBBP8NL	TRIM64B	SNORD114-10	DLX3		SERP2	SMCR7		EBAG9
CCDC142	HIST1H2BC	C3orf14	CDK1	RLTPR	TRIM71	SNORD114-11	DMPK		SIGLEC5	SNORA20		EBPL
CCDC147	HIST1H2BE	C3orf49	CDK18	RNF224		SNORD114-13	DMWD		SMAD3	SNORA49		EFCAB4A
CCDC169	HIST1H4B	C5orf63	CDKN3	RSPH6A		SNORD114-14	DNA2		SNORA45	SNORD113-2		EGFL7
CCDC23	HNF1A-AS1	C6orf132	CENPA	RSPO3		SNORD114-15	DNASE1L2		SNORD63	SNORD114-21		ELP4
CCDC53	HOGA1	C8orf59	CENPE	SAP25		SNORD114-17	DOK3		SORBS2	SNORD114-26		EMB
CCDC62	HSD17B13	CABP4	CENPH	SERPINF2		SNORD114-18	DOT1L		SOX15	SNORD114-29		EMBP1
CCDC73	HSD3B2	CACNA1C	CENPK	SHANK2-AS1		SNORD114-21	DPP7		SOX6	SNORD114-31		EME2
CCDC85B	HYDIN2	CACNA1C-AS4	CENPQ	SIGIRR		SNORD114-24	DRD4		TGFB2	SNORD114-7		ENPP5
CCDC85C	IAPP	CACNA1H	CEP55	SLC23A3		SNORD114-25	DYNLT3		TGFBI	SNORD89		EPHB4
CCDC92	IDI2-AS1	CACNB1	CFD	SLC34A3		SNORD114-26	DYRK1B		THBS2	SOD1		ETV1
CCHCR1	IFI27L2	CAMTA2	CHMP4C	SLC52A3		SNORD114-29	EGFL7		TIMP1	SPIRE2		EVA1B
CCL5	IFNLR1	CAPN5	CHST3	SLC6A10P		SNORD114-3	EMBP1		TSHZ3	STMN3		EXD3
CCNE2	IKZF3	CARNS1	CIC	SOCS1		SNORD114-30	EME2		TSIX	STX1B		EXOC3L1
CCRL1	IL17RD	CASC5	CKAP2L	SRCIN1		SNORD114-31	ENGASE		TTTY10	TCTEX1D4		FAM102B
CCSAP	INGX	CASKIN2	CLDN5	STRA6		SNORD114-4	ENPP4		TTTY15	TMEM180		FAM108A1
CD200	KCNN3	CASZ1	CNTNAP2	STX1A		SNORD114-7	ERP27		TUBB2A	TMEM191B		FAM133B
CD248	KIAA0101	CBFA2T3	COL16A1	TAS1R3		SNORD116-18	ESCO2		TXLNG2P	TMEM45A		FAM169A
CD274	KIAA1324	CCDC102A	COL27A1	TBC1D3H		SNORD116-20	EXOC3L4		USP9Y	TMEM53		FAM173A
CD276	KIF18B	CCDC126	COMMD8	TEX22		TNFSF15	FAM108A1		UTY	TP53I13		FAM195B
CD34	KIF7	CCDC171	CPZ	TM4SF1		TP53I13	FAM169A		WARS	TRIM25		FAM203A
CD4	KRT10	CCDC23	CREB3L1	TMEM184A		TRPA1	FAM195B		XIST	TRIM40		FAM20C
CD58	LARS2-AS1	CCDC34	CRISPLD2	TMPRSS6		WWC1	FAM203A		ZFY	TRPV6		FAM26F
CD81	LEMD1-AS1	CCDC62	CRLF1	TRPM6		ZDHHC12	FANCB		ZNF334	UBALD2		FAM41C
CDC25B	LINC00663	CCDC85C	CROCC	TUBB3		ZEB2	FASN			ZBTB32		FAM47E
CDHR3	LINC00685	CCND2	CRTC1	UNC13D		ZFYVE19	FBXL15			ZDHHC12		FASN
CDIP1	LOC100131257	CCNE2	CSF1	VWA2			FBXL18					FBLIM1
CEACAM22P	LOC100268168	CD248	CSPG4	WDR86			FES					FBXL15
CELSR3	LOC100335030	CD274	CSTA	ZC3H3			FHOD1					FBXL18
CENPQ	LOC100505545	CD276	CXorf57	ZDHHC8P1			FLJ45445					FBXL8
CFTR	LOC100505875	CD34	DAB2IP				FLT4					FGF7
CHST2	LOC100506083	CD37	DCHS1				FLYWCH1					FHOD1
CHST3	LOC100506385	CD4	DDX60				FOXP4					FLJ45445
CHST6	LOC283683	CD81	DEPDC1				GAA					FLT4
CIC	LOC283693	CD93	DES				GAS2L1					FLYWCH1
CKS2	LOC284865	CDC25B	DGKQ				GCAT					FPGT
CLC	LOC389641	CDC42EP2	DLGAP5				GDPD5					FRMD6-AS1
CLEC11A	LOC400891	CDH5	DMPK				GLI4					GAA
CLEC12A	LOC401052	CDHR5	DMWD				GLIS2					GADD45G
CMC4	LOC440243	CDIP1	DNA2				GLTSCR1					GAS2L1
CMYA5	LOC642236	CDK1	DNAJB9				GPC1					GH1
CNTNAP1	LOC729603	CDK18	DNAJC28				GPR137					GIN1
COL13A1	LOC729739	CELSR3	DOCK6				GPR137C					GLIPR1
COL15A1	LOC731424	CENPQ	DOK3				GPR37L1					GPR137
COL18A1	LOH12CR2	CEP128	DOT1L				GPR56					GPR160
COL1A1	LRRN4CL	CHODL-AS1	DPP7				GPR78					GPR18
COL1A2	LY75	CHRD	DPY19L2P3				GPSM1					GPR22
COL27A1	MANEAL	CHST2	DSCC1				GRAMD1A					GPR34
COL3A1	MIR27B	CHST3	DYNLT3				GRID2IP					GPR37L1
COL4A1	MIR30C2	CIC	DYRK1B				GRIN3B					GRAMD1A
COL4A2	MIR374B	CLCA2	E2F7				GSKIP					GSKIP
COL5A1	MIR374C	CLDN5	EBF4				GTF2A2					GTF2A2
COL5A2	MIR376B	CLEC11A	ECE1				H6PD					H1FX-AS1
COL5A3	MIR5047	CLEC4D	EFEMP2				HCFC1					HDAC7
COL6A1	MIR516A1	CLIP3	EFHA2				HDAC7					HIP1R
COL6A2	MIR520E	CNTNAP1	EGFL7				HIP1R					HIST1H2BE
COL6A3	MIR554	CNTNAP2	EIF4EBP1				HIST1H2BB					HIST2H3D
COMMD10	MLLT4-AS1	COL13A1	ELF5				HLX					HLX
COX4I2	MYRIP	COL15A1	ELMSAN1				HMMR					HPGDS
COX7B	NAA11	COL16A1	EMILIN1				HRSP12					HRSP12
COX7C	NANOG	COL18A1	ENO2				HSPB1					HSD17B1
CPB2-AS1	NDUFS6	COL18A1-AS1	EPB49				IGFALS					HYLS1
CROCC	NEBL	COL1A1	ERP27				IL12RB1					ID3
CRX	NPAP1	COL1A2	ESCO2				INF2					IGFALS
CRYBA1	NPAT	COL27A1	EXO1				INTS1					IL12RB1
CSNK1A1P1	NUGGC	COL3A1	EXOC3L4				IRF7					INE2
CSPG4	NUP35	COL4A1	FADS3				ITGA2B					INTS1
CTNNBIP1	OPA1-AS1	COL4A2	FAM111B				ITGB4					ITGA2B
CUEDC1	OPRK1	COL4A2-AS1	FAM169A				JUND					ITGB3BP
CYB561D1	OR8B3	COL5A1	FAM20C				KCNC4					JOSD2
DBN1	PABPC1P2	COL5A2	FAM65A				KCND1					JUND
DCAF4L1	PABPN1	COL5A3	FAM83D				KDM6B					KANK3
DCHS1	PCBD1	COL6A1	FAM99A				KIAA1107					KDM4A-AS1
DCLK2	PCDHB9	COL6A2	FAM99B				KIAA1522					KIAA1107
DCX	PDE6A	COL6A3	FANCB				KIAA1683					KIAA1875
DGKQ	PGAM4	COMMD10	FASN				KIAA1875					KIF18B
DLK1	PHACTR4	COMMD8	FBLN2				KIF14					KIF7
DLX5	PHYHD1	CORIN	FBXL18				KIF15					KRT10
DMPK	PIGR	CORO2B	FCGRT				KIF18A					LACTB2
DMWD	PLBD1	CREB3L1	FES				KIF26A					LIME1
DNAJC22	PLCH1	CROCC	FGD2				KIFC2					LINC00663
DNM1P46	PLGLA	CRTC1	FGFRL1				KLHL17					LMF2
DOCK6	POU2AF1	CSF1	FHL3				KLHL26					LOC100130954
DPY19L2P1	POU5F1	CSNK1G2-AS1	FHOD1				KRT34					LOC100188947
DSCR8	PRELID2	CSPG4	FLJ45445				KRT80					LOC100272216
DUXA	PRICKLE4	CSTA	FLNA				LACTB2					LOC100288123
DYNLL1	PRND	CXCL16	FOSL2				LAMA5					LOC100505702
DYNLT3	PRR11	CXorf36	FOXO1				LENG8					LOC100506124
EBAG9	PSPH	CYB5RL	FOXP4				LGR6					LOC388152
ECE1	PTPLB	DAAM2	FSCN1				LIME1					LOC441081
EGFL7	PVRL3-AS1	DAGLA	FZD2				LIMS2					LOC619207
EHD2	RAB38	DBN1	GAS2L1				LINC00514					LOC729603
ELL3	RAB42	DCHS1	GATA6				LMF2					LOC729852
ELN	RAMP2-AS1	DCLK2	GDPD5				LOC100133161					LOC91450
ELP4	RBM7	DCX	GLB1L3				LOC100133331					LOH12CR2
EMB	RBP2	DEPDC1	GLI4				LOC100288123					LPP-AS2
EME2	REXO1L1	DGKQ	GLIS2				LOC100289019					LRFN4
EMILIN1	RND2	DIRC1	GLTSCR1				LOC100507472					LRRC34
EML5	RNF222	DLC1	GMNN				LOC729737					LRRC39
EPB41L4B	RNU12	DLK1	GNGT1				LOC91450					LRRC70
EPB49	RNU6-19	DLL4	GPC1				LRFN4					LSM3
EPHB4	ROMO1	DMPK	GPR124				LRP3					LTBP3
ESR2	RPL13AP20	DMWD	GPR133				LRRC34					LY96
ETS1	RPS10	DNA2	GPR153				LRRC39					MANEA
EXD3	RSRC1	DNAJB9	GPR17				LRRC70					MANEAL
EXOC3L1	SCARNA7	DNAJC28	GPSM1				LRRC71					MAP1LC3A
FAM120AOS	SEMA3E	DNM1	GPX3				LSM3					MAP1S
FAM133B	SHOX	DOCK6	GRID2IP				LSM6					MAP3K10
FAM13A-AS1	SIAE	DOK3	GRIN3B				LTBP3					MAP3K11
FAM169A	SKA1	DOT1L	GTF2A2				LY96					36951
FAM173A	SLC14A2	DPY19L2P3	GTF2IRD1				MAMDC4					MC1R
FAM195B	SLC16A6	DSCR8	H6PD				MAP1S					MCEE
FAM20C	SLC18A2	DTX3	HCFC1				MAP2K3					MDK
FAM212B	SLC28A2	DYNLT3	HDAC7				MAP3K10					MED16
FAM213B	SLC35F1	DYRK1B	HELLS				MAP3K11					MED31
FAM227B	SLC36A2	EBF1	HELZ2				MAP3K6					METTL21C
FAM41C	SLC5A5	EBF4	HEYL				MAPK15					MFSD12
FAM47E	SLC7A14	ECE1	HIF3A				MAPK8IP3					MFSD3
FAM65A	SLCO1A2	EFEMP2	HIP1				36951					MIDN
FARP1	SMIM17	EFHA2	HIP1R				MBD6					MIR154
FASN	SNAPC5	EGFL7	HIPK2				MC1R					MIR186
FBLIM1	SNHG4	EGFLAM	HIST1H2BB				MDK					MIR23A
FBLN2	SNORA14B	EHD2	HIVEP3				MED16					MIR27A
FBXL15	SNORA26	ELF5	HJURP				MED25					MIR27B
FBXL18	SNORA3	ELFN1	HK3				MED4-AS1					MIR3175
FBXL8	SNORA37	ELMSAN1	HLX				MEGF8					MIR3648
FCGRT	SNORA38	ELN	HMMR				MFSD12					MIR3687
FGF7	SNORA38B	EMILIN1	HOOK1				MFSD3					MIR374B
FHOD1	SNORA47	EMILIN2	HOXC6				MFSD7					MIR4523
FLJ37201	SNORA60	EML5	HS6ST2				MGRN1					MIR483
FLJ39051	SNORA62	ENO2	HSPG2				MIDN					MIR503
FLJ45445	SNORA65	ENOX1	HTR1B				MIR186					MIR663A
FLYWCH1	SNORA70G	ERP27	IFITM2				MIR27A					MIRLET7BHG
FPGT	SNORA71A	ESCO2	IKZF2				MIR3648					MNDA
FRMD6-AS1	SNORA71D	ESR2	IL1RAPL2				MIR3687					MPND
FUT1	SNORA7B	ETS1	IL3RA				MIR661					MRGPRX3
GAS6	SNORD114-15	EXD3	IL7				MIRLET7BHG					MROH1
GATM-AS1	SNORD15B	EXOC3L1	INF2				MKNK2					MRPS36
GCNT4	SNORD22	FAM133B	INMT				MLF1IP					MYH9
GGT8P	SNORD32A	FAM13A-AS1	INTS1				MLL2					MZT2A
GH1	SNORD95	FAM169A	ITGB2				MLL4					NAA11
GIN1	SNORD96A	FAM20C	ITIH4				MORN2					NDOR1
GIPC3	SNORD97	FAM212B	JAK3				MPND					NDUFAF2
GLCCI1	SNORD99	FAM213B	KANK2				MRGPRX3					NLGN1
GLCE	SPIB	FAM47E	KCNAB3				MROH1					NOL3
GPR141	SPN	FAM65A	KCND1				MXRA8					NOTCH4
GPR158	STAC2	FAM99A	KCNH2				MYH7B					NOXO1
GPR160	TEX101	FAM99B	KCNQ4				MYO15B					NPAT
GPR17	TFPI	FARP1	KDM6B				MZT1					NPDC1
GPR171	TLR10	FASN	KIAA1614				NBEAL2					NPHP3-ACAD11
GPR18	TMEM182	FBLN2	KIAA1683				NDOR1					NRG4
GPR22	TRIM16L	FBXL18	KIF14				NLGN1					NSA2
GPR34	TUBA3FP	FBXL7	KIF15				NLGN3					NUDT16L1
GPR87	TUBB3	FCGRT	KIF18A				NLRC5					NUDT3
GREB1	TUBD1	FGD2	KIF4A				NOL3					NUP35
GRHL1	TXNL1	FHOD1	KIRREL				NPDC1					NUSAP1
GRIK1	UBE2Q2P3	FLJ37201	KLHL26				NRG4					NXT2
GSKIP	UXT	FLJ45445	KRT34				NSA2					OMA1
GTF2A2	VEPH1	FLNA	LACTB2				NUDT12					OR8B2
GTF2H2C	VN1R1	FOSL2	LAMA5				NUMBL					OR8B3
H1FX-AS1	VSIG1	FOXF1	LASP1				NUSAP1					ORAI2
H6PD	WDR66	FOXP4	LCN2				PAK4					OSBPL6
HCFC1	WNT7B	FSCN1	LDB3				PARP10					P2RY12
HDAC7	ZBTB25	FUT1	LENG8				PARPBP					P2RY13
HELZ2	ZC3H12D	GABBR1	LGR6				PBK					P2RY14
HES4	ZMAT1	GAS6	LIMS2				PCGF2					PABPN1
HIF3A	ZNF233	GIN1	LINC00094				PCNXL3					PAK4
HIGD1B	ZNF415	GIPC3	LMF2				PDGFB					PALD1
HIP1	ZNF419	GJA4	LMOD1				PFDN4					PARP10
HIP1R	ZNF428	GJC1	LOC100131096				PGAM2					PAX6
HIST1H2BC	ZNF688	GKAP1	LOC100133161				PHOSPHO2					PCGF2
HIST1H2BD	ZNF816	GLI4	LOC100133331				PIDD					PCNXL3
HIST1H2BE	ZNF836	GPR124	LOC100288123				PIEZO1					PCSK1
HIST1H2BG	ZNF880	GPR153	LOC100507472				PIN4					PDZRN4
HIST1H2BO	ZNRF3-AS1	GPR160	LOC202181				PIP5K1C					PFDN4
HIST1H3E	ZSWIM8-AS1	GPR161	LOC440297				PKD1					PGAP3
HIST2H2AC		GPR162	LOC440300				PKD1P1					PGLS
HIST2H2BF		GPR17	LOC729737				PKMYT1					PIDD
HLA-A		GPR171	LPPR2				PKP3					PIGA
HLA-B		GPR173	LRP3				PLCD1					PIN4
HLA-H		GPR176	LRRC32				PLEC					PKI55
HLX		GPR20	LSM3				PLEKHH3					PKN1
HOTTIP		GPR4	LSM6				PLIN4					PLBD1
HOXC4		GPR87	LTBP2				PLXNA3					PLCH1
HRSP12		GPSM1	LTBP4				PLXNB2					PLEKHG4
HSF5		GRASP	LYL1				PML					PLEKHH3
HSPA4L		GRIK1	MAP1A				PNKP					PLXNB2
HSPE1		GRIP2	MAP1S				PODNL1					PNKP
HYDIN2		GSKIP	MAP2K3				PRKAG2					POM121L8P
HYLS1		GTF2IRD1	MAP3K10				PRR12					PPM1F
ID3		H1FX-AS1	MAP3K11				PRR5					PRR7-AS1
IFFO1		H6PD	MAP3K6				PRRC2A					PRSS8
IGF2BP1		HAAO	MAP4				PRSS8					PSPH
IGFBP2		HCFC1	MAPK15				PSAT1					PTPLB
IGFBP4		HDAC7	MAPK8IP3				PTK6					PTPRCAP
IGSF5		HELZ2	MARK4				PTPN23					PTRH1
IKZF2		HES4	MAST3				PTPRCAP					PWWP2B
IL12RB1		HEYL	MBD6				PWWP2B					RAMP2
IL17RD		HIF3A	MCM10				PXN					RBM7
INE2		HIP1	MED16				PYROXD2					RGPD2
INF2		HIP1R	MED25				R3HDM4					RHBDD3
INHBA-AS1		HIPK2	MED4-AS1				RAB11FIP3					RNF175
INSL4		HLA-B	MEG3				RAD51AP1					RNU6-19
INTS1		HLX	MEG8				RCOR2					ROMO1
ITGA9		HMMR	MEG9				RFC3					RPL23
ITGB3BP		HOTTIP	MEGF6				RFX1					RPL26L1
ITIH2		HOXA11	MEGF8				RHBDF2					RPL39
ITPKB		HOXC4	MFGE8				RIN1					RPS15A
IVD		HOXC6	MFSD7				RIN3					RPS15AP10
JAG2		HPSE2	MGRN1				RNF44					RPS27
JAK3		HSPE1	MICAL2				RNPEPL1					RPS27L
JUN		HTR1B	MICALL2				RTEL1					RSRC1
KANK3		IDUA	MIR186				RTEL1-TNFRSF6B					RTEL1
KBTBD8		IFFO1	MIR379				SAP25					RTEL1-TNFRSF6B
KCNIP3		IGF2	MIRLET7BHG				SBF1					SAMSN1
KCNK3		IGF2BP1	MKL1				SCARF2					SBF1
KCNK6		IGFBP4	MLF1IP				SCRIB					SCAND1
KCNQ5		IGFBP5	MLL2				SCT					SCARF1
KDM4A-AS1		IGSF10	MLL4				SEC61G					SCARF2
KDR		IKZF2	MLXIP				SEMA6C					SCRIB
KIAA1107		IL1RAPL2	MMP2				SERINC2					SEC61G
KIAA1324		IL32	MMP23A				SETD1B					SEMA3E
KIAA1614		IL3RA	MMP24				SH3TC1					SEMA6C
KIAA1671		IL7	MOCS1				SHROOM1					SH3RF3-AS1
KIF18A		INF2	MORN2				SIGIRR					SHROOM1
KIF18B		INTS1	MPND				SIPA1					SLC16A8
KIF26B		IQSEC3	MROH1				SLC16A8					SLC18A2
KIF6		ITGA9	MTSS1L				SLC22A18					SLC25A22
KIF7		ITGB2	MXRA8				SLC23A3					SLC25A39
KIRREL		ITPKB	MYADM				SLC25A22					SLC28A2
KRT10		IVD	MYBBP1A				SLC25A29					SLC2A4RG
KRT15		JAG2	MYBL1				SLC25A34					SLC4A3
KYNU		JAK3	MYH7B				SLC25A35					SLC52A2
LACTB2		JUN	MYO15B				SLC25A39					SMIM17
LAMA2		KANK2	MYO7B				SLC27A1					SNAPC5
LAMC3		KANK3	MZT1				SLC2A4RG					SNHG7
LASP1		KCNC3	NACAD				SLC34A3					SNORA22
LEPREL2		KCNH2	NAT2				SLC38A4					SNORA50
LEPREL4		KCNIP3	NAV2				SLC43A1					SNORA68
LHFP		KCNK17	NBEAL2				SLC4A3					SNORA70G
LIMD2		KCNK3	NCAPG				SLC52A3					SNORD114-29
LINC00094		KCNK6	NCOR2				SLC7A5					SNX10
LINC00310		KCNQ4	NEIL3				SLC9A1					SOGA1
LINC00663		KCTD15	NEK2				SNORA22					SOLH
LINC00672		KDM6B	NFAM1				SNORA32					SPATA7
LIX1		KDR	NFIC				SNORA40					SPATA9
LMF2		KHDRBS3	NFIX				SNORD50B					SPIB
LOC100130872		KIAA1614	NID1				SOD3					SPIRE2
LOC100130954		KIAA1671	NKD1				SOGA1					SPRNP1
LOC100188947		KIF14	NLGN1				SOLH					SPTB
LOC100288198		KIF18A	NLGN3				SORBS3					ST13P4
LOC100379224		KIF26A	NLRC5				SPIRE2					STMN3
LOC100505679		KIF7	NLRP1				SPRNP1					STRA6
LOC100505702		KIRREL	NOL3				SRCIN1					SUMO4
LOC100505875		KLF7	NOTCH1				STRA6					TAC4
LOC100506025		KLHL26	NOTCH3				TANK					TANK
LOC100506124		KNDC1	NPHP4				TAS1R3					TAS2R13
LOC100506136		KRT34	NR2F1				TEX9					TCTEX1D4
LOC100506385		LACTB2	NRBP2				TICAM1					TECPR1
LOC100506394		LAMA2	NT5DC2				TINCR					TFPI
LOC283693		LAMA4	NUDT12				TJP3					TIFA
LOC388152		LAMA5	NUF2				TMC6					TLR5
LOC400891		LAMB1	NUMBL				TMEM126B					TLR8
LOC401052		LAMC3	NUSAP1				TMEM132A					TMEM126A
LOC619207		LASP1	NXT2				TMEM161A					TMEM126B
LOC643648		LDB3	NYNRIN				TMEM180					TMEM132A
LOC728392		LEKR1	OLFML2A				TMEM184A					TMEM154
LOC729603		LENG8	ORAI2				TMEM198B					TMEM160
LOC729683		LENG9	OSBP2				TMEM201					TMEM161A
LOC729739		LEPREL2	OSBPL5				TMPRSS6					TMEM182
LOC729852		LEPREL4	OSBPL7				TNFRSF4					TMEM219
LOC731424		LGR6	P2RX1				TNK2					TMEM251
LOH12CR2		LHFP	PA2G4P4				TNRC18					TNFRSF4
LPHN1		LILRB2	PACS1				TONSL					TNFSF13B
LPP-AS2		LIMS2	PAK4				TREX2					TNFSF8
LRFN3		LINC00094	PALD1				TRIM36					TNK2
LRFN4		LINC00474	PALM				TRIM58					TNRC18
LRIF1		LINGO1	PARPBP				TSC22D4					TONSL
LRP1		LIPE	PATE4				TTK					TOR4A
LRP3		LIX1	PBK				UCKL1-AS1					TP53I13
LRRC39		LMF1	PCNXL3				ULK1					TPGS1
LRRC45		LMF2	PDE4A				UNC13D					TRAPPC2P1
LRRC70		LMOD1	PDGFB				WDR86					TSC22D4
LSM3		LOC100128054	PDLIM7				WFS1					TSR3
LSM6		LOC100130872	PEAR1				WNT9A					TXNL1
LTBP2		LOC100133161	PER1				YJEFN3					ULK1
LTBP4		LOC100133331	PFDN4				ZBTB41					UQCRBP1
LTK		LOC100288123	PGAM2				ZC3H3					UXT
LY96		LOC100288198	PHLDB1				ZDHHC2					WTH3DI
LZTS1		LOC100500773	PIEZO1				ZDHHC8					ZBTB25
MANEA		LOC100505679	PIP5K1C				ZDHHC8P1					ZDHHC12
MANEAL		LOC100506025	PKD1				ZFPM1					ZDHHC13
MAP1LC3A		LOC100506343	PKD1P1				ZMIZ2					ZDHHC2
MAP3K10		LOC100507373	PKDCC				ZNF107					ZFP112
MAP3K11		LOC158376	PKNOX2				ZNF33BP1					ZFYVE19
MAP4K1		LOC388152	PLAGL1				ZNF358					ZMAT1
MAPK11		LOC388849	PLCG1				ZNF385A					ZNF221
MAPK12		LOC440297	PLEC				ZNF414					ZNF233
36951		LOC440300	PLEKHG2				ZNF467					ZNF284
MARK4		LOC541473	PLIN4				ZNF496					ZNF358
MCAM		LOC728392	PLTP				ZNF497					ZNF404
MCEE		LOC728558	PLVAP				ZNF764					ZNF415
MDK		LOC729737	PLXNA3				ZNF865					ZNF441
MED16		LOC729852	PLXNB2				ZNF99					ZNF496
MED31		LOXL2	PLXND1				ZRANB2-AS1					ZNF497
MEGF6		LPHN1	PMAIP1									ZNF525
MEGF8		LPPR2	PML									ZNF567
MEIS3		LRFN3	PNPLA7									ZNF571
METTL21C		LRFN4	PODN									ZNF595
MFGE8		LRIF1	PODNL1									ZNF658
MICALL2		LRP1	POM121C									ZNF688
MIDN		LRP3	PRAM1									ZNF702P
MIR154		LRRC3	PRELP									ZNF732
MIR186		LRRC32	PRICKLE2									ZNF747
MIR27B		LRRC33	PRKAA2									ZNF761
MIR3648		LRRC39	PRR12									ZNF764
MIR3687		LRRC4B	PRRC2A									ZNF765
MIR3690		LRRC71	PRRT2									ZNF808
MIR374B		LSM3	PRRT3									ZNF816
MIR374C		LSM6	PSTK									ZNF826P
MIR382		LTBP2	PTH1R									ZNF836
MIR4451		LTBP4	PTK6									ZNF837
MIR4713		LTK	PTK7									ZNF845
MIR483		LYL1	PTPN23									ZNF865
MIR503		LZTS1	PXN									ZNF880
MIR541		MAP1A	PYROXD2									ZNF91
MIR554		MAP1S	R3HDM4									ZNF99
MIR654		MAP3K10	RAB11FIP3									ZNHIT2
MIR663A		MAP3K11	RAD51AP1									ZSWIM8-AS1
MIRLET7BHG		MAP3K6	RAI1
MKL1		MAP4	RARA
MLL2		MAPK12	RASGRP2
MLXIP		MAPK8IP3	RBPMS2
MRGPRX3		MAPT	RCN3
MRPS36		MARK4	REC8
MRVI1		MAST3	RFC3
MSH4		MED16	RFX1
MTMR7		MED31	RHBDF2
MTMR9LP		MEG3	RHPN1
MYADM		MEG8	RIMS3
MYBBP1A		MEG9	RIN3
MYBL1		MEGF6	RNF44
MYH9		MEGF8	RNPEPL1
MYL9		MEIS3	ROBO4
MYO15B		METTL21C	RTKN2
MZT2A		MFGE8	RTL1
NAA11		MGC16275	RUSC2
NAT2		MGRN1	SBF1
NDUFAF2		MICALL2	SCARF2
NEBL		MIDN	SCRIB
NES		MIR126	SDC3
NFATC4		MIR143HG	SEC11C
NFYB		MIR186	SEC14L1
NID2		MIR3648	SEC61G
NLGN1		MIR3687	SEMA6B
NLRP1		MIR376C	SEPN1
NOL3		MIR379	41883
NOTCH3		MIR4713	SERPING1
NOTCH4		MIR483	SETBP1
NPAT		MIR493	SETD1B
NPDC1		MIR541	SH2D3C
NPHP3-ACAD11		MIR654	SH3TC1
NPHP4		MIR663A	SHANK3
NPR1		MIR758	SHC2
NRG4		MIRLET7BHG	SHROOM2
NSA2		MKL1	SIGLEC1
NSMF		MLF1IP	SIPA1
NT5DC2		MLL2	SKI
NUP35		MLL4	SLC16A8
NUSAP1		MLXIP	SLC17A9
NXN		MN1	SLC25A22
NXPE4		MOCS1	SLC26A1
NXT2		MORN2	SLC27A1
NYNRIN		MRPS36	SLC38A4
OMA1		MRVI1	SLC43A1
OPA1-AS1		MSN	SLC44A4
OPLAH		MSRB3	SLC4A1
OR7E12P		MTMR7	SLC7A5
OR8B2		MTMR9LP	SLC9A1
OR8B3		MUC5B	SLC9A3R2
OR8D1		MXRA8	SLC9A5
ORAI2		MYADM	SLIT3
P2RY12		MYBBP1A	SMAD3
P2RY13		MYBL1	SMCR5
P2RY14		MYH11	SMTN
PABPC1		MYH9	SNORA29
PABPN1		MYL9	SNORA2B
PAK4		MYO15B	SNORA32
PALD1		MZT1	SNORA33
PALM		NACAD	SNORD101
PAR-SN		NAT2	SNORD45A
PARP10		NBEAL2	SNORD50B
PATE4		NCOR2	SOD3
PCBD1		NDUFA4L2	SOGA1
PCDHGC3		NEIL3	SOLH
PCGF2		NFAM1	SORBS3
PCNXL3		NFATC4	SOWAHB
PCSK1		NFIC	SPEG
PCYT1B		NFIX	SPRY4
PDE10A		NFYB	SPSB1
PDE6A		NHSL2	SRRM2
PDGFB		NID1	SSPO
PDGFRB		NID2	STAB1
PEAR1		NKD1	SYNGAP1
PFDN4		NLGN1	SYNPO2
PFN2		NLGN2	TAGLN
PGLS		NLRC5	TAS1R3
PHACTR4		NLRP1	TBC1D16
PHLDB1		NOTCH1	TBKBP1
PHYHD1		NOTCH3	TENC1
PHYHIPL		NOTCH4	TEX9
PIGA		NOVA2	TGFB1I1
PIN4		NPDC1	THRA
PIP5K1C		NPHP4	TICAM1
PKD1		NPR1	TIMP1
PKI55		NPR2	TIPIN
PKN1		NPSR1-AS1	TMC6
PLAC9		NR2F1	TMCC2
PLAG1		NR2F2	TMEM161B-AS1
PLBD1		NR4A1	TMEM198B
PLCG1		NRBP2	TMEM201
PLCH1		NRG4	TMEM38B
PLEC		NRXN2	TMEM81
PLEKHA1		NSMF	TNFAIP2
PLEKHG2		NT5DC2	TNRC18
PLEKHG4		NUSAP1	TNS1
PLEKHH3		NXN	TNS4
PLXDC1		NXT2	TNXB
PNKP		NYNRIN	TOX
POM121C		OBSCN	TOX2
PPM1F		OLFML2A	TPCN2
PPP1R14A		OLFML2B	TRAF1
PPP1R1C		OPA1-AS1	TRAPPC2P1
PRICKLE4		OPLAH	TRIM46
PRIM1		OPRL1	TRIM47
PRKCDBP		OR7E12P	TRIM58
PRND		OR8B2	TRIM8
PRR12		OR8D1	TRPM1
PRR7-AS1		ORAI2	TRPM4
PRRC2A		OSBP2	TSC22D4
PRRG1		OSBPL5	TSGA10
PRRT3		OSBPL7	TSPAN18
PSG2		P2RY12	TTK
PSG5		PABPC1	TTLL10
PTK6		PACS1	TXNDC5
PTP4A3		PAK4	TXNRD3
PTPLB		PALD1	TYMP
PTRF		PALM	UAP1L1
PTRH1		PARM1	UBE2T
PVRL2		PATE4	UCKL1-AS1
PVRL3		PCDHGA3	ULK1
PXDN		PCDHGA4	VASN
PXN		PCDHGB2	VEGFA
RAB11FIP3		PCDHGB3	VIPR1
RAB27B		PCDHGC3	VIPR2
RAB38		PCGF2	VWF
RAB39A		PCNXL3	WASF2
RAB42		PCOLCE	WBP2NL
RAI1		PDE10A	WDR86
RAMP2		PDE4A	WDR96
RAMP2-AS1		PDGFB	WFS1
RARRES2		PDGFRB	WNT9A
RASAL3		PDLIM7	ZBTB16
RASGRP2		PEAK1	ZBTB41
RASIP1		PEAR1	ZC3H3
RASL12		PER1	ZDHHC23
RASSF8		PFDN4	ZDHHC8
RBM7		PFKFB3	ZFPM1
RBP2		PHACTR4	ZMIZ1
RCN3		PHLDA1	ZMIZ2
REC8		PHLDB1	ZNF107
RFESD		PHYHIPL	ZNF204P
RGAG4		PIEZO1	ZNF257
RGS11		PIFO	ZNF497
RHOBTB1		PIGA	ZNF516
RIMS3		PIP5K1C	ZNF695
RNF157		PKD1	ZNF732
RNU6-19		PKD1P1	ZNF865
ROBO4		PKI55	ZRANB2-AS1
RPL23		PKN1	ZSWIM2
RPL26L1		PKNOX2	ZYX
RPL39		PLA2G5
RPS15A		PLAC9
RPS15AP10		PLAG1
RPS27		PLAGL1
RPS27L		PLCG1
RPS6KA2		PLEC
RSRC1		PLEKHA1
SAMD14		PLEKHG2
SCAND1		PLEKHG4
SCARF1		PLEKHH3
SCARF2		PLTP
SCARNA21		PLVAP
SCML2		PLXDC1
SCRIB		PLXNA3
SEC61G		PLXND1
SELM		PML
SEMA3E		PNMA1
SEMA3G		PNPLA7
SH3GL1P2		PODNL1
SH3RF3-AS1		PODXL
SHC2		POLR2A
SHF		POM121C
SHROOM1		PPM1F
SIPA1		PPP1R14A
SLC10A6		PPP4R4
SLC25A23		PRAM1
SLC26A3		PRICKLE2
SLC28A2		PRIM1
SLC2A6		PRKAG2
SLC31A2		PRKD1
SLC35F4		PROB1
SLC35G1		PRR12
SLC52A2		PRRC2A
SLC9A3R2		PRRT2
SLC9A5		PRRT3
SMIM17		PSTK
SMTN		PTH1R
SMTNL2		PTK6
SNAPC5		PTK7
SNHG4		PTP4A3
SNHG7		PTPN23
SNORA33		PTRF
SNORA70F		PVRL2
SNORA70G		PVRL3
SNORD27		PXDN
SNX10		PXN
SOD3		RAB11FIP3
SOGA1		RAB39A
SOLH		RAB40B
SPARC		RADIL
SPATA9		RAI1
SPN		RAMP2
SPON2		RARA
SPTB		RASA3
SPTLC3		RASA4
SRF		RASAL3
SSPO		RASGRP2
ST13P4		RASIP1
STEAP4		RASL12
SULT1A1		RBPMS2
SUMO4		RCN3
SYNM		REC8
TAF1B		RFC3
TAF4B		RFESD
TANK		RFX1
TAS2R3		RGAG4
TAS2R4		RGN
TBC1D16		RGS11
TBC1D24		RHOBTB2
TBX2		RHPN1
TBX5-AS1		RIMS3
TBXA2R		RNF157
TECPR1		RNF180
TESC		RNF44
TFPI		ROBO4
TGFB1I1		RPL26L1
THAP2		RPS6KA2
THBS4		RTL1
THRA		RUNX1T1
TIE1		RUSC2
TIFA		SALL2
TLR3		SAMD14
TLR5		SCARF1
TMEM126A		SCARF2
TMEM126B		SCML2
TMEM132A		SDC3
TMEM154		SEC14L1
TMEM160		SEC61G
TMEM182		SEMA3G
TMEM198B		SEMA5B
TMEM200B		SEMA6B
TMEM204		SEPN1
TMEM219		SERPING1
TMEM251		SERPINI1
TNFRSF4		SETBP1
TNK2		SETD1B
TNRC18		SEZ6L2
TONSL		SGK223
TOR4A		SH2D3C
TP53INP2		SH3GL1P2
TPCN2		SH3RF3
TPM2		SH3RF3-AS1
TRAPPC2P1		SH3TC1
TRIM16		SHANK3
TRIM16L		SHC2
TRIM8		SHROOM1
TRPM4		SHROOM2
TRPV2		SIGLEC1
TSC22D4		SIPA1
TSHR		SKA3
TSNAX-DISC1		SKI
TSPAN14		SLC12A7
TSR3		SLC17A9
TTYH3		SLC22A3
TXNL1		SLC27A1
TYMP		SLC2A6
UAP1L1		SLC38A11
UBE2Q2P1		SLC39A4
UBE2T		SLC41A1
UQCRBP1		SLC43A1
UXT		SLC44A4
VASH1		SLC6A16
VIM		SLC9A1
VN1R1		SLC9A3R2
VSIG1		SLC9A5
VSTM4		SLIT3
VWDE		SMAD3
WASF2		SMCR5
XRCC6BP1		SMTN
ZBTB25		SMTNL2
ZC3H12D		SNORA29
ZCCHC24		SNORA33
ZDHHC13		SNORD101
ZDHHC2		SNPH
ZDHHC8		SNX10
ZFP112		SNX29P2
ZNF233		SOD3
ZNF257		SOGA1
ZNF358		SOLH
ZNF404		SORBS3
ZNF415		SOX17
ZNF419		SOX18
ZNF441		SOX7
ZNF469		SPATA6L
ZNF496		SPATA9
ZNF525		SPDYE7P
ZNF567		SPEG
ZNF571		SPON2
ZNF595		SPRY4
ZNF610		SPTB
ZNF613		SRF
ZNF614		SRPX2
ZNF658		SRRM2
ZNF688		SSC5D
ZNF702P		SSPO
ZNF718		ST20
ZNF732		ST7-AS2
ZNF747		STAB1
ZNF761		STARD9
ZNF764		STK39
ZNF765		STOX1
ZNF808		STYK1
ZNF816		SYNGAP1
ZNF826P		SYNM
ZNF83		SYT11
ZNF833P		TAGLN
ZNF845		TANK
ZNF865		TAS2R39
ZNF879		TAS2R40
ZNF880		TBC1D16
ZNF91		TBC1D24
ZNRF3-AS1		TBKBP1
ZSCAN4		TBX2
ZSWIM8-AS1		TBX5
		TBX5-AS1
		TBXA2R
		TCF21
		TEAD2
		TECPR1
		TENC1
		TESC
		TGFB1I1
		THBS1
		THRA
		TICAM1
		TIE1
		TIMP1
		TMEM126A
		TMEM161B-AS1
		TMEM198B
		TMEM200B
		TMEM201
		TMEM204
		TNFRSF1B
		TNFRSF4
		TNK2
		TNRC18
		TNS1
		TNXB
		TONSL
		TOR4A
		TP53INP2
		TPCN2
		TPM2
		TRAF1
		TRAPPC2P1
		TRERF1
		TRIM16
		TRIM46
		TRIM47
		TRIM8
		TRPC6
		TRPM4
		TRPV2
		TSC22D4
		TSGA10
		TSHZ1
		TSNARE1
		TSNAX-DISC1
		TSPAN18
		TTK
		TTLL10
		TTYH2
		TTYH3
		TYMP
		UAP1L1
		UBE2T
		UCKL1-AS1
		ULK1
		UNC5B
		VANGL2
		VASH1
		VASN
		VCL
		VIM
		VIPR1
		VSTM4
		VWDE
		VWF
		WAS
		WASF2
		WBP2NL
		WDR16
		WDR96
		WNT3A
		ZBTB41
		ZCCHC24
		ZDHHC13
		ZDHHC2
		ZDHHC8
		ZEB2
		ZFHX3
		ZFP36L1
		ZFP41
		ZFPM1
		ZMIZ1
		ZMIZ2
		ZNF204P
		ZNF257
		ZNF358
		ZNF415
		ZNF423
		ZNF469
		ZNF496
		ZNF497
		ZNF516
		ZNF618
		ZNF695
		ZNF702P
		ZNF732
		ZNF764
		ZNF785
		ZNF845
		ZNF865
		ZRANB2-AS1
		ZSWIM2
		ZYX
740	262	844	566	116	88	112	390	79	110	112	81	414
