# Supplementary material for: Placental transcriptome co-expression analysis reveals conserved regulatory programs across gestation
Source: BMC Genomics. 2017 Jan 3;18:10. doi: 10.1186/s12864-016-3384-9 (PMC5209944; doi:10.1186/s12864-016-3384-9)
Supplement: Additional file 3 — Co-expression module gene ontology terms. Comma-seperated values file. The results of gene ontology analyses for each co-expression module. (XLSX 50 kb) [file 12864_2016_3384_MOESM3_ESM.xlsx]

## Sheet: Supplementary_Data_File_2.csv
Module	Biological process	P	OR	Molecular Function	P	OR
M1	blood vessel development	6.4e-07	2.5	platelet-derived growth factor binding	2e-09	58.6
	collagen catabolic process	1.5e-06	6.1	extracellular matrix structural constituent	1.2e-06	7
	cell adhesion	5e-06	2.1	G-protein coupled receptor activity	5.1e-05	2.5
M2	positive regulation of activation of JAK2 kinase activity	0.00038	177	-	-	-
	mucosal immune response	0.00072	20.6	-	-	-
	regulation of chronic inflammatory response	0.00075	88.5	-	-	-
M3	single-multicellular organism process	6.2e-12	1.8	platelet-derived growth factor binding	1.2e-08	46
	cell adhesion	1.5e-11	3	extracellular matrix structural constituent	4.1e-08	7.5
	cardiovascular system development	2.3e-11	2.5	signaling receptor activity	2.6e-06	2
M4	response to stimulus	7.2e-06	1.5	actin binding	0.00011	2.7
	positive regulation of cellular process	9.5e-06	1.6	adenylate cyclase activity	0.00038	16.8
	CENP-A containing nucleosome assembly	9.6e-05	10.3	vasoactive intestinal polypeptide receptor activity	0.0015	Inf
M5	pulmonary artery morphogenesis	0.00047	89.6	insulin-like growth factor receptor binding	0.0024	32.3
	anion transport	0.0008	4.5	voltage-gated chloride channel activity	0.0024	32.3
	lung vasculature development	0.00088	59.7	vitamin transporter activity	0.0037	25.4
M6	somatic stem cell maintenance	3.7e-06	25.5	heparin binding	3.1e-06	12.9
	glial cell proliferation	0.00017	33.8	peptidase regulator activity	0.00081	7.5
	negative regulation of plasminogen activation	0.00022	166.8	endopeptidase inhibitor activity	0.0016	8.8
M7	negative regulation of relaxation of cardiac muscle	3.1e-05	Inf	calcium ion binding	0.00017	4.6
	aminoglycan catabolic process	0.00023	15	receptor activity	0.00067	3.4
	positive regulation of tyrosine phosphorylation of Stat1 protein	0.00046	91	3',5'-cyclic-AMP phosphodiesterase activity	0.0012	48.9
M8	positive regulation of excitatory postsynaptic membrane potential	0.0007	24.6	microtubule binding	0.00079	3.4
	regulation of multicellular organismal process	0.001	1.6	protein serine/threonine kinase activity	0.001	2.3
	single organism cell adhesion	0.0012	2.5	JUN kinase kinase kinase activity	0.0017	82.9
M9	positive regulation of inflammatory response	1.8e-06	19.3	peptide receptor activity	9.4e-06	20.6
	G-protein coupled receptor signaling pathway	3.5e-06	5.6	RAGE receptor binding	1.2e-05	96.2
	neutrophil chemotaxis	7.7e-06	21.6	G-protein coupled chemoattractant receptor activity	4.2e-05	57.7
M10	muscle organ development	7.7e-06	6.7	collagen binding	1.5e-06	20
	cartilage development	3e-05	8.9	histone demethylase activity (H3-K27 specific)	0.00024	158.4		S2
	caveola assembly	0.00013	303.8	demethylase activity	0.00036	25.3
M11	defense response to virus	0.00044	6.8	collagen binding	0.0039	10.3
	regulation of reactive oxygen species metabolic process	0.00071	11	steroid dehydrogenase activity, acting on the CH-OH group...	0.0056	20
	inner ear receptor stereocilium organization	0.003	28.6	delta24(24-1) sterol reductase activity	0.0057	Inf
M12	regulation of gonadotropin secretion	1.7e-08	296.9	peptide hormone receptor binding	0.00078	62.1
	positive regulation of follicle-stimulating hormone secretion	4.2e-07	655.9	hormone activity	0.0009	17.8
	negative regulation of glucagon secretion	2.3e-05	Inf	retinoid X receptor binding	0.0017	39.5
M13	G-protein coupled purinergic nucleotide receptor signaling pathway	0.00068	24.9	G-protein coupled purinergic nucleotide receptor activity	0.00066	25.1
	purinergic receptor signaling pathway	0.0011	10.4	JUN kinase kinase kinase activity	0.0016	83.5
	positive regulation of activation of JAK2 kinase activity	0.0017	82.8	nucleotide receptor activity	0.0024	14
