# Supplementary material for: Placental transcriptome co-expression analysis reveals conserved regulatory programs across gestation
Source: BMC Genomics. 2017 Jan 3;18:10. doi: 10.1186/s12864-016-3384-9 (PMC5209944; doi:10.1186/s12864-016-3384-9)
Supplement: Additional file 4 — Predicted transcription factos for each co-expression module. Comma-seperated values file Top 10 predicted transcription factors for each co-expression module. (XLSX 62 kb) [file 12864_2016_3384_MOESM4_ESM.xlsx]

## Sheet: Supplementary_Data_File_3.csv
module	color	TF	Enrichment Z.score	enrichment Fisher.score	JASPAR.ID	Class	Family	Tax.Group	IC	GC.Content	Target.gene.hits	Target.gene.non.hits	Background.gene.hits	Background.gene.non.hits	Target.TFBS.hits	Target.TFBS.nucleotide.rate	Background.TFBS.hits	Background.TFBS.nucleotide.rate
M1	turquoise	INSM1	42.19	4.558	MA0155.1	Zinc-coordinating	BetaBetaAlpha-zinc finger	vertebrates	14.862	0.667	339	301	6784	7284	1157	0.00751	19994	0.00527
M1	turquoise	Zfp423	39.325	3.771	MA0116.1	Zinc-coordinating	BetaBetaAlpha-zinc finger	vertebrates	17.925	0.679	267	373	5305	8763	696	0.00565	11712	0.00386
M1	turquoise	EBF1	44.714	2.042	MA0154.1	Zipper-Type	Helix-Loop-Helix	vertebrates	11.564	0.648	442	198	9403	4665	2474	0.0134	46007	0.0101
M1	turquoise	Tcfcp2l1	41.911	1.635	MA0145.1	Other	CP2	vertebrates	11.65	0.609	422	218	9030	5038	1973	0.0149	37878	0.0116
M1	turquoise	Zfx	80.426	0.724	MA0146.1	Zinc-coordinating	BetaBetaAlpha-zinc finger	vertebrates	13.077	0.749	380	260	8330	5738	2330	0.0176	37022	0.0114
M1	turquoise	SP1	101.02	0.618	MA0079.2	Zinc-coordinating	BetaBetaAlpha-zinc finger	vertebrates	11.129	0.82	453	187	9970	4098	5298	0.0287	84841	0.0186
M1	turquoise	Klf4	88.458	0.491	MA0039.2	Zinc-coordinating	BetaBetaAlpha-zinc finger	vertebrates	12.618	0.771	484	156	10695	3373	5659	0.0306	96765	0.0212
M1	turquoise	MZF1_5-13	54.743	0.445	MA0057.1	Zinc-coordinating	BetaBetaAlpha-zinc finger	vertebrates	9.4	0.588	485	155	10735	3333	4570	0.0247	87484	0.0192
M1	turquoise	MZF1_1-4	63.176	0.2	MA0056.1	Zinc-coordinating	BetaBetaAlpha-zinc finger	vertebrates	8.586	0.725	557	83	12399	1669	11765	0.0382	229609	0.0302
M1	turquoise	ZNF354C	44.987	0.095	MA0130.1	Zinc-coordinating	BetaBetaAlpha-zinc finger	vertebrates	8.958	0.615	568	72	12702	1366	11905	0.0386	248758	0.0328
M10	purple	FOXI1	16.651	1.983	MA0042.1	Winged Helix-Turn-Helix	Forkhead	vertebrates	13.183	0.263	71	23	9824	4244	530	0.0199	61586	0.0162
M10	purple	SRY	25.792	1.911	MA0084.1	Other Alpha-Helix	High Mobility Group	vertebrates	9.193	0.238	81	13	11458	2610	1138	0.0321	126514	0.025
M10	purple	FOXA1	20.337	1.674	MA0148.1	Winged Helix-Turn-Helix	Forkhead	vertebrates	12.533	0.332	76	18	10748	3320	687	0.0237	77899	0.0188
M10	purple	HOXA5	17.226	1.564	MA0158.1	Helix-Turn-Helix	Homeo	vertebrates	8.759	0.315	88	6	12745	1323	2033	0.051	254597	0.0447
M10	purple	FOXD1	19.83	1.539	MA0031.1	Winged Helix-Turn-Helix	Forkhead	vertebrates	11.926	0.275	75	19	10651	3417	710	0.0178	78176	0.0137
M10	purple	NKX3-1	18.59	1.378	MA0124.1	Helix-Turn-Helix	Homeo	vertebrates	11.127	0.179	72	22	10262	3806	777	0.0171	86484	0.0133
M10	purple	ARID3A	22.255	0.977	MA0151.1	Helix-Turn-Helix	Arid	vertebrates	9.896	0.062	82	12	12019	2049	1797	0.0338	207932	0.0274
M10	purple	FOXO3	17.935	0.768	MA0157.1	Winged Helix-Turn-Helix	Forkhead	vertebrates	11.734	0.298	74	20	10931	3137	756	0.019	85965	0.0151
M10	purple	Foxd3	20.745	0.59	MA0041.1	Winged Helix-Turn-Helix	Forkhead	vertebrates	12.945	0.223	64	30	9587	4481	560	0.0211	62296	0.0164
M10	purple	Nkx2-5	20.57	0.34	MA0063.1	Helix-Turn-Helix	Homeo	vertebrates	8.27	0.218	82	12	12443	1625	2032	0.0446	245209	0.0377
M11	greenYellow	EWSR1-FLI1	17.102	4.104	MA0149.1	Winged Helix-Turn-Helix	Ets	vertebrates	32.871	0.554	5	84	231	13837	5	0.000467	232	9.16e-05
M11	greenYellow	PPARG::RXRA	17.636	4.04	MA0065.2	Zinc-coordinating	Hormone-nuclear Receptor	vertebrates	11.663	0.547	47	42	5788	8280	89	0.00693	13061	0.0043
M11	greenYellow	NHLH1	15.328	1.505	MA0048.1	Zipper-Type	Helix-Loop-Helix	vertebrates	14.132	0.674	39	50	5528	8540	79	0.00492	11419	0.00301
M11	greenYellow	EBF1	21.309	1.379	MA0154.1	Zipper-Type	Helix-Loop-Helix	vertebrates	11.564	0.648	63	26	9403	4665	288	0.015	46007	0.0101
M11	greenYellow	Zfx	38.952	1.29	MA0146.1	Zinc-coordinating	BetaBetaAlpha-zinc finger	vertebrates	13.077	0.749	56	33	8330	5738	286	0.0208	37022	0.0114
M11	greenYellow	Myf	15.185	0.632	MA0055.1	Zipper-Type	Helix-Loop-Helix	vertebrates	15.914	0.609	56	33	8823	5245	191	0.0119	32986	0.00869
M11	greenYellow	Tcfcp2l1	23.458	0.441	MA0145.1	Other	CP2	vertebrates	11.65	0.609	56	33	9030	5038	239	0.0174	37878	0.0116
M11	greenYellow	Klf4	30.18	0.241	MA0039.2	Zinc-coordinating	BetaBetaAlpha-zinc finger	vertebrates	12.618	0.771	65	24	10695	3373	600	0.0312	96765	0.0212
M11	greenYellow	SP1	24.501	0.155	MA0079.2	Zinc-coordinating	BetaBetaAlpha-zinc finger	vertebrates	11.129	0.82	59	30	9970	4098	504	0.0262	84841	0.0186
M11	greenYellow	ZNF354C	20.853	0.05	MA0130.1	Zinc-coordinating	BetaBetaAlpha-zinc finger	vertebrates	8.958	0.615	76	13	12702	1366	1323	0.0412	248758	0.0328
M12	tan	Tcfcp2l1	13.424	4.416	MA0145.1	Other	CP2	vertebrates	11.65	0.609	50	14	9030	5038	245	0.0146	37878	0.0116
M12	tan	INSM1	18.464	4.175	MA0155.1	Zinc-coordinating	BetaBetaAlpha-zinc finger	vertebrates	14.862	0.667	40	24	6784	7284	157	0.00803	19994	0.00527
M12	tan	EBF1	13.818	3.375	MA0154.1	Zipper-Type	Helix-Loop-Helix	vertebrates	11.564	0.648	50	14	9403	4665	304	0.0129	46007	0.0101
M12	tan	PPARG::RXRA	15.936	3.336	MA0065.2	Zinc-coordinating	Hormone-nuclear Receptor	vertebrates	11.663	0.547	34	30	5788	8280	101	0.00645	13061	0.0043
M12	tan	Zfx	16.413	3.1	MA0146.1	Zinc-coordinating	BetaBetaAlpha-zinc finger	vertebrates	13.077	0.749	45	19	8330	5738	251	0.015	37022	0.0114
M12	tan	Esrrb	16.291	2.223	MA0141.1	Zinc-coordinating	Hormone-nuclear Receptor	vertebrates	12.806	0.524	46	18	8960	5108	227	0.0116	32325	0.00851
M12	tan	Klf4	18.96	2.049	MA0039.2	Zinc-coordinating	BetaBetaAlpha-zinc finger	vertebrates	12.618	0.771	53	11	10695	3373	631	0.0269	96765	0.0212
M12	tan	MZF1_1-4	15.045	1.043	MA0056.1	Zinc-coordinating	BetaBetaAlpha-zinc finger	vertebrates	8.586	0.725	58	6	12399	1669	1391	0.0356	229609	0.0302
M12	tan	ZNF354C	22.29	0.91	MA0130.1	Zinc-coordinating	BetaBetaAlpha-zinc finger	vertebrates	8.958	0.615	59	5	12702	1366	1602	0.0409	248758	0.0328
M12	tan	MZF1_5-13	16.884	0.415	MA0057.1	Zinc-coordinating	BetaBetaAlpha-zinc finger	vertebrates	9.4	0.588	48	16	10735	3333	563	0.024	87484	0.0192
M13	salmon	Zfp423	21.996	0.833	MA0116.1	Zinc-coordinating	BetaBetaAlpha-zinc finger	vertebrates	17.925	0.679	137	221	5305	8763	342	0.00523	11712	0.00386
M13	salmon	INSM1	24.58	0.767	MA0155.1	Zinc-coordinating	BetaBetaAlpha-zinc finger	vertebrates	14.862	0.667	174	184	6784	7284	577	0.00706	19994	0.00527
M13	salmon	Mycn	20.931	0.377	MA0104.2	Zipper-Type	Helix-Loop-Helix	vertebrates	11.104	0.699	187	171	7510	6558	598	0.0061	21232	0.00466
M13	salmon	GABPA	26.874	0.153	MA0062.2	Winged Helix-Turn-Helix	Ets	vertebrates	13.335	0.647	203	155	8353	5715	706	0.00792	24237	0.00585
M13	salmon	HIF1A::ARNT	23.365	0.047	MA0259.1	Zipper-Type	Helix-Loop-Helix	vertebrates	9.74	0.657	222	136	9309	4759	1144	0.00933	41709	0.00732
M13	salmon	Zfx	52.591	0.033	MA0146.1	Zinc-coordinating	BetaBetaAlpha-zinc finger	vertebrates	13.077	0.749	195	163	8330	5738	1191	0.017	37022	0.0114
M13	salmon	Klf4	43.295	0.017	MA0039.2	Zinc-coordinating	BetaBetaAlpha-zinc finger	vertebrates	12.618	0.771	255	103	10695	3373	2700	0.0275	96765	0.0212
M13	salmon	Tcfcp2l1	23.996	0.011	MA0145.1	Other	CP2	vertebrates	11.65	0.609	209	149	9030	5038	997	0.0142	37878	0.0116
M13	salmon	SP1	44.423	0.002	MA0079.2	Zinc-coordinating	BetaBetaAlpha-zinc finger	vertebrates	11.129	0.82	228	130	9970	4098	2420	0.0247	84841	0.0186
M13	salmon	ZNF354C	24.608	0.002	MA0130.1	Zinc-coordinating	BetaBetaAlpha-zinc finger	vertebrates	8.958	0.615	306	52	12702	1366	6075	0.0372	248758	0.0328
M2	blue	Pou5f1	5.742	0.749	MA0142.1	Helix-Turn-Helix	Homeo	vertebrates	14.808	0.308	50	150	3458	10610	72	0.00248	6335	0.00209
M2	blue	NR1H2::RXRA	3.543	0.732	MA0115.1	Zinc-coordinating	Hormone-nuclear Receptor	vertebrates	27.878	0.445	2	198	113	13955	2	7.82e-05	113	4.22e-05
M2	blue	REST	3.583	0.708	MA0138.2	Zinc-coordinating	BetaBetaAlpha-zinc finger	vertebrates	23.134	0.596	3	197	185	13883	3	0.000145	199	9.17e-05
M2	blue	ESR1	6.542	0.672	MA0112.2	Zinc-coordinating	Hormone-nuclear Receptor	vertebrates	13.563	0.594	6	194	402	13666	7	0.000322	423	0.000186
M2	blue	RXRA::VDR	3.647	0.603	MA0074.1	Zinc-coordinating	Hormone-nuclear Receptor	vertebrates	20.451	0.527	8	192	561	13507	8	0.000276	599	0.000197
M2	blue	Pax6	5.673	0.535	MA0069.1	Helix-Turn-Helix	Homeo	vertebrates	13.798	0.432	19	181	1374	12694	22	0.000708	1668	0.000512
M2	blue	Sox2	7.177	0.382	MA0143.1	Other Alpha-Helix	High Mobility Group	vertebrates	12.951	0.361	40	160	2977	11091	57	0.00197	4674	0.00154
M2	blue	Ddit3::Cebpa	3.63	0.202	MA0019.1	Zipper-Type	Leucine Zipper	vertebrates	11.652	0.483	72	128	5471	8597	122	0.00337	11626	0.00306
M2	blue	RXR::RAR_DR5	5.967	0.179	MA0159.1	Zinc-coordinating	Hormone-nuclear Receptor	vertebrates	16.004	0.535	17	183	1459	12609	23	0.000899	1782	0.000665
M2	blue	NFYA	4.595	0.056	MA0060.1	Other Alpha-Helix	NFY CCAAT-binding	vertebrates	12.925	0.523	68	132	5525	8543	109	0.00401	10232	0.00359
M3	brown	Zfp423	65.065	39.19	MA0116.1	Zinc-coordinating	BetaBetaAlpha-zinc finger	vertebrates	17.925	0.679	405	353	5305	8763	1178	0.00625	11712	0.00386
M3	brown	SP1	187.138	32.438	MA0079.2	Zinc-coordinating	BetaBetaAlpha-zinc finger	vertebrates	11.129	0.82	631	127	9970	4098	9512	0.0337	84841	0.0186
M3	brown	Tcfcp2l1	84.075	31.042	MA0145.1	Other	CP2	vertebrates	11.65	0.609	585	173	9030	5038	3431	0.017	37878	0.0116
M3	brown	INSM1	81.616	30.194	MA0155.1	Zinc-coordinating	BetaBetaAlpha-zinc finger	vertebrates	14.862	0.667	470	288	6784	7284	2067	0.00878	19994	0.00527
M3	brown	Zfx	128	29.973	MA0146.1	Zinc-coordinating	BetaBetaAlpha-zinc finger	vertebrates	13.077	0.749	549	209	8330	5738	3925	0.0194	37022	0.0114
M3	brown	EBF1	82.634	25.822	MA0154.1	Zipper-Type	Helix-Loop-Helix	vertebrates	11.564	0.648	594	164	9403	4665	4241	0.015	46007	0.0101
M3	brown	Klf4	166.373	25.392	MA0039.2	Zinc-coordinating	BetaBetaAlpha-zinc finger	vertebrates	12.618	0.771	653	105	10695	3373	10031	0.0355	96765	0.0212
M3	brown	MZF1_5-13	118.492	11.364	MA0057.1	Zinc-coordinating	BetaBetaAlpha-zinc finger	vertebrates	9.4	0.588	628	130	10735	3333	8157	0.0289	87484	0.0192
M3	brown	MZF1_1-4	141.102	6.29	MA0056.1	Zinc-coordinating	BetaBetaAlpha-zinc finger	vertebrates	8.586	0.725	694	64	12399	1669	21004	0.0446	229609	0.0302
M3	brown	ZNF354C	95.764	4.716	MA0130.1	Zinc-coordinating	BetaBetaAlpha-zinc finger	vertebrates	8.958	0.615	704	54	12702	1366	20198	0.0429	248758	0.0328
M4	yellow	Zfp423	66.131	19.559	MA0116.1	Zinc-coordinating	BetaBetaAlpha-zinc finger	vertebrates	17.925	0.679	267	262	5305	8763	832	0.0069	11712	0.00386
M4	yellow	Zfx	137.597	17.379	MA0146.1	Zinc-coordinating	BetaBetaAlpha-zinc finger	vertebrates	13.077	0.749	375	154	8330	5738	2870	0.0222	37022	0.0114
M4	yellow	Tcfcp2l1	94.112	14.215	MA0145.1	Other	CP2	vertebrates	11.65	0.609	393	136	9030	5038	2472	0.0191	37878	0.0116
M4	yellow	INSM1	82.231	14.158	MA0155.1	Zinc-coordinating	BetaBetaAlpha-zinc finger	vertebrates	14.862	0.667	312	217	6784	7284	1460	0.00969	19994	0.00527
M4	yellow	EBF1	80.41	10.694	MA0154.1	Zipper-Type	Helix-Loop-Helix	vertebrates	11.564	0.648	398	131	9403	4665	2906	0.0161	46007	0.0101
M4	yellow	SP1	179.664	9.235	MA0079.2	Zinc-coordinating	BetaBetaAlpha-zinc finger	vertebrates	11.129	0.82	414	115	9970	4098	6631	0.0367	84841	0.0186
M4	yellow	Klf4	168.557	8.148	MA0039.2	Zinc-coordinating	BetaBetaAlpha-zinc finger	vertebrates	12.618	0.771	436	93	10695	3373	7106	0.0393	96765	0.0212
M4	yellow	MZF1_1-4	128.805	3.007	MA0056.1	Zinc-coordinating	BetaBetaAlpha-zinc finger	vertebrates	8.586	0.725	479	50	12399	1669	14051	0.0466	229609	0.0302
M4	yellow	MZF1_5-13	96.988	2.707	MA0057.1	Zinc-coordinating	BetaBetaAlpha-zinc finger	vertebrates	9.4	0.588	419	110	10735	3333	5260	0.0291	87484	0.0192
M4	yellow	ZNF354C	92.553	2.063	MA0130.1	Zinc-coordinating	BetaBetaAlpha-zinc finger	vertebrates	8.958	0.615	486	43	12702	1366	13560	0.045	248758	0.0328
M5	green	Zfp423	34.82	16.683	MA0116.1	Zinc-coordinating	BetaBetaAlpha-zinc finger	vertebrates	17.925	0.679	63	34	5305	8763	153	0.00785	11712	0.00386
M5	green	Myf	30.428	7.208	MA0055.1	Zipper-Type	Helix-Loop-Helix	vertebrates	15.914	0.609	76	21	8823	5245	339	0.0139	32986	0.00869
M5	green	EBF1	37.117	6.828	MA0154.1	Zipper-Type	Helix-Loop-Helix	vertebrates	11.564	0.648	79	18	9403	4665	496	0.017	46007	0.0101
M5	green	SP1	54.23	6.583	MA0079.2	Zinc-coordinating	BetaBetaAlpha-zinc finger	vertebrates	11.129	0.82	82	15	9970	4098	941	0.0322	84841	0.0186
M5	green	MZF1_5-13	35.234	6.349	MA0057.1	Zinc-coordinating	BetaBetaAlpha-zinc finger	vertebrates	9.4	0.588	86	11	10735	3333	823	0.0281	87484	0.0192
M5	green	Klf4	57.962	5.674	MA0039.2	Zinc-coordinating	BetaBetaAlpha-zinc finger	vertebrates	12.618	0.771	85	12	10695	3373	1073	0.0367	96765	0.0212
M5	green	Zfx	62.338	5.169	MA0146.1	Zinc-coordinating	BetaBetaAlpha-zinc finger	vertebrates	13.077	0.749	70	27	8330	5738	493	0.0236	37022	0.0114
M5	green	Tcfcp2l1	36.173	4.296	MA0145.1	Other	CP2	vertebrates	11.65	0.609	73	24	9030	5038	393	0.0188	37878	0.0116
M5	green	ZNF354C	43.219	3.327	MA0130.1	Zinc-coordinating	BetaBetaAlpha-zinc finger	vertebrates	8.958	0.615	93	4	12702	1366	2290	0.047	248758	0.0328
M5	green	MZF1_1-4	51.14	2.308	MA0056.1	Zinc-coordinating	BetaBetaAlpha-zinc finger	vertebrates	8.586	0.725	90	7	12399	1669	2263	0.0464	229609	0.0302
M6	red	ELF5	14.389	3.523	MA0136.1	Winged Helix-Turn-Helix	Ets	vertebrates	8.693	0.429	77	4	12394	1674	965	0.0331	143897	0.0284
M6	red	Pax4	13.965	3.2	MA0068.1	Helix-Turn-Helix	Homeo	vertebrates	11.004	0.441	3	78	130	13938	3	0.000343	132	8.69e-05
M6	red	Evi1	11.915	2.736	MA0029.1	Zinc-coordinating	BetaBetaAlpha-zinc finger	vertebrates	17.909	0.28	18	63	2159	11909	31	0.00165	3057	0.000939
M6	red	NFATC2	16.517	1.96	MA0152.1	Ig-fold	Rel	vertebrates	9.859	0.346	72	9	11802	2266	855	0.0228	120175	0.0185
M6	red	SPIB	11.951	1.096	MA0081.1	Winged Helix-Turn-Helix	Ets	vertebrates	9.06	0.466	75	6	12722	1346	1383	0.0369	213074	0.0327
M6	red	Hand1::Tcfe2a	15.963	0.729	MA0092.1	Zipper-Type	Helix-Loop-Helix	vertebrates	10.144	0.507	63	18	10810	3258	485	0.0185	67093	0.0147
M6	red	Gata1	13.535	0.605	MA0035.2	Zinc-coordinating	GATA	vertebrates	10.878	0.373	65	16	11257	2811	631	0.0264	93303	0.0225
M6	red	Gfi	17.065	0.266	MA0038.1	Zinc-coordinating	BetaBetaAlpha-zinc finger	vertebrates	9.47	0.391	61	20	10972	3096	574	0.0219	79743	0.0175
M6	red	FOXD1	11.764	0.261	MA0031.1	Winged Helix-Turn-Helix	Forkhead	vertebrates	11.926	0.275	59	22	10651	3417	538	0.0164	78176	0.0137
M6	red	FOXO3	11.756	0.128	MA0157.1	Winged Helix-Turn-Helix	Forkhead	vertebrates	11.734	0.298	59	22	10931	3137	587	0.0179	85965	0.0151
M7	black	Nobox	30.153	2.926	MA0125.1	Helix-Turn-Helix	Homeo	vertebrates	9.573	0.26	66	12	10750	3318	979	0.0233	94907	0.0167
M7	black	ARID3A	37.478	2.269	MA0151.1	Helix-Turn-Helix	Arid	vertebrates	9.896	0.062	71	7	12019	2049	2123	0.0379	207932	0.0274
M7	black	Sox5	23.505	2.255	MA0087.1	Other Alpha-Helix	High Mobility Group	vertebrates	10.831	0.199	64	14	10599	3469	887	0.0185	89595	0.0138
M7	black	SRY	28.424	2.106	MA0084.1	Other Alpha-Helix	High Mobility Group	vertebrates	9.193	0.238	68	10	11458	2610	1218	0.0326	126514	0.025
M7	black	Prrx2	28.091	1.949	MA0075.1	Helix-Turn-Helix	Homeo	vertebrates	9.063	0.027	68	10	11520	2548	1542	0.023	152560	0.0167
M7	black	Pdx1	33.348	1.797	MA0132.1	Helix-Turn-Helix	Homeo	vertebrates	9.04	0.194	69	9	11782	2286	1773	0.0317	175012	0.023
M7	black	Nkx2-5	41.684	1.66	MA0063.1	Helix-Turn-Helix	Homeo	vertebrates	8.27	0.218	72	6	12443	1625	2464	0.0514	245209	0.0377
M7	black	CEBPA	27.501	1.649	MA0102.2	Zipper-Type	Leucine Zipper	vertebrates	8.712	0.358	62	16	10483	3585	704	0.0189	67890	0.0134
M7	black	TBP	25.834	0.782	MA0108.2	Beta-sheet	TATA-binding	vertebrates	10.086	0.377	50	28	8837	5231	420	0.0188	41306	0.0136
M7	black	HOXA5	39.672	0.604	MA0158.1	Helix-Turn-Helix	Homeo	vertebrates	8.759	0.315	71	7	12745	1323	2470	0.0588	254597	0.0447
M8	pink	Zfx	143.074	18.469	MA0146.1	Zinc-coordinating	BetaBetaAlpha-zinc finger	vertebrates	13.077	0.749	262	93	8330	5738	1846	0.0268	37022	0.0114
M8	pink	Zfp423	68.921	12.782	MA0116.1	Zinc-coordinating	BetaBetaAlpha-zinc finger	vertebrates	17.925	0.679	177	178	5305	8763	527	0.00821	11712	0.00386
M8	pink	SP1	154.903	7.682	MA0079.2	Zinc-coordinating	BetaBetaAlpha-zinc finger	vertebrates	11.129	0.82	280	75	9970	4098	3848	0.04	84841	0.0186
M8	pink	Tcfcp2l1	85.188	6.85	MA0145.1	Other	CP2	vertebrates	11.65	0.609	256	99	9030	5038	1441	0.0209	37878	0.0116
M8	pink	INSM1	70.354	6.506	MA0155.1	Zinc-coordinating	BetaBetaAlpha-zinc finger	vertebrates	14.862	0.667	200	155	6784	7284	839	0.0105	19994	0.00527
M8	pink	Klf4	154.639	6.169	MA0039.2	Zinc-coordinating	BetaBetaAlpha-zinc finger	vertebrates	12.618	0.771	293	62	10695	3373	4233	0.044	96765	0.0212
M8	pink	EBF1	63.053	2.453	MA0154.1	Zipper-Type	Helix-Loop-Helix	vertebrates	11.564	0.648	250	105	9403	4665	1591	0.0165	46007	0.0101
M8	pink	MZF1_1-4	106.019	1.96	MA0056.1	Zinc-coordinating	BetaBetaAlpha-zinc finger	vertebrates	8.586	0.725	320	35	12399	1669	7822	0.0487	229609	0.0302
M8	pink	MZF1_5-13	71.882	1.565	MA0057.1	Zinc-coordinating	BetaBetaAlpha-zinc finger	vertebrates	9.4	0.588	278	77	10735	3333	2817	0.0292	87484	0.0192
M8	pink	ZNF354C	80.497	1.406	MA0130.1	Zinc-coordinating	BetaBetaAlpha-zinc finger	vertebrates	8.958	0.615	325	30	12702	1366	7601	0.0474	248758	0.0328
M9	magenta	Foxd3	31.427	0.015	MA0041.1	Winged Helix-Turn-Helix	Forkhead	vertebrates	12.945	0.223	42	32	9587	4481	444	0.0251	62296	0.0164
M9	magenta	FOXO3	30.024	0.008	MA0157.1	Winged Helix-Turn-Helix	Forkhead	vertebrates	11.734	0.298	49	25	10931	3137	612	0.023	85965	0.0151
M9	magenta	FOXI1	29.608	0.006	MA0042.1	Winged Helix-Turn-Helix	Forkhead	vertebrates	13.183	0.263	42	32	9824	4244	431	0.0243	61586	0.0162
M9	magenta	Sox5	32.972	0.002	MA0087.1	Other Alpha-Helix	High Mobility Group	vertebrates	10.831	0.199	45	29	10599	3469	671	0.0221	89595	0.0138
M9	magenta	HOXA5	36.727	0.001	MA0158.1	Helix-Turn-Helix	Homeo	vertebrates	8.759	0.315	59	15	12745	1323	1625	0.0612	254597	0.0447
M9	magenta	FOXA1	33.126	0.001	MA0148.1	Winged Helix-Turn-Helix	Forkhead	vertebrates	12.533	0.332	45	29	10748	3320	552	0.0286	77899	0.0188
M9	magenta	Nkx2-5	42.197	0	MA0063.1	Helix-Turn-Helix	Homeo	vertebrates	8.27	0.218	54	20	12443	1625	1673	0.0551	245209	0.0377
M9	magenta	SRY	36.121	0	MA0084.1	Other Alpha-Helix	High Mobility Group	vertebrates	9.193	0.238	47	27	11458	2610	879	0.0372	126514	0.025
M9	magenta	ARID3A	35.809	0	MA0151.1	Helix-Turn-Helix	Arid	vertebrates	9.896	0.062	50	24	12019	2049	1419	0.0401	207932	0.0274
M9	magenta	Pdx1	33.269	0	MA0132.1	Helix-Turn-Helix	Homeo	vertebrates	9.04	0.194	50	24	11782	2286	1200	0.0339	175012	0.023
